# Supplementary material for: Enhancing Existing Formal Home Care to Improve and Maintain Functional Status in Older Adults: Results of a Feasibility Study on the Implementation of Care to Move (CTM) in an Irish Healthcare Setting
Source: Int J Environ Res Public Health. 2022 Sep 6;19(18):11148. doi: 10.3390/ijerph191811148 (PMC9517683; doi:10.3390/ijerph191811148)
Supplement: Supplementary file 1 [file ijerph-19-11148-s001.zip]

Archive with 1 entries (1 files):
- ijerph-1870959-supplementary.pdf
